# Supplementary material for: Repurposing Candesartan Cilexetil as Antibacterial Agent for MRSA Infection
Source: Front Microbiol. 2021 Sep 13;12:688772. doi: 10.3389/fmicb.2021.688772 (PMC8473943; doi:10.3389/fmicb.2021.688772)
Supplement: Supplementary file 1 [file Data_Sheet_1.ZIP]

Archive with 2 entries (1 files):
- Supplementary_Material/
- Supplementary_Material/Supplementary_Material.docx
